# Supplementary material for: Effects of Biochar–Nitrogen Interaction on Soil Nitrogen Transformation and Cucumber Growth in Facility Cultivation
Source: Plants (Basel). 2026 May 28;15(11):1658. doi: 10.3390/plants15111658 (PMC13259239; doi:10.3390/plants15111658)
Supplement: Supplementary file 1 [file plants-15-01658-s001.zip]

Archive with 1 entries (1 files):
- plants-4260052-supplementary.pdf
